# Supplementary material for: The value of CT-based radiomics nomogram in differential diagnosis of different histological types of gastric cancer
Source: Phys Eng Sci Med. 2022 Sep 5;45(4):1063–71. doi: 10.1007/s13246-022-01170-y (PMC9747822; doi:10.1007/s13246-022-01170-y)
Supplement: Supplementary file 1 — Supplementary file1 (XLSX 13 KB) [file 13246_2022_1170_MOESM1_ESM.xlsx]

## Sheet: Sheet1
CT data acquisition and imaging parameters
CT machine parameters	Siemens SOMATOM Definition Flash	GE LightSpeed VCT	Siemens syngo CT
CT version	96-slice spiral CT (Siemens Sensation16, Forchheim, Germany)	64-slice spiral CT (GE LightSpeedVCT, Waukesha, Wisconsin, USA)	16-slice spiral CT (Siemens Sensation16, Forchheim, Germany)
CT tube voltage	120kv	120kV	120kv
CT tube current	caredose 4D	smart mA	caredose 4D
CT rotation time	0.5s	0.50s	0.5s
CT detector collimation	32*1.2	64*0.625	16*1.5
Contrast agent type	lohexol	lohexol	lohexol
Contrast agent concentration	300mgI/ml	300mgI/ml	300mgI/ml
contrast agent dosage	1.5-2.0ml/kg	1.5-2.0ml/kg	1.5-2.0ml/kg
contrast agent infused rate	3.0-4.0ml/s	3.0-4.0ml/s	3.0-4.0ml/s
Bolus-tracking threshold (aorta)	100HU	100HU	100HU
Arterial phase scan	15s after bolus tracking threshold	15s after bolus tracking threshold	15s after bolus tracking threshold
Portal phase scan	70s after contrast injection	70s after contrast injection	70s after contrast injection
Balanced phase scan	180s after contrast injection	180s after contrast injection	180s after contrast injection
Image matrix	512×512	512×512	512×512
Field of view(m㎡)	500×350	500×350	500×350
pixel spacing	0.69726	0.7/0.625	0.699218/0.71875/0.765625
Slice thickness(mm)	7	7	5.0/7.0
Reconstruction interval (mm)	7	7	5
